# Supplementary material for: Incidental Indeterminate Renal Lesions: Distinguishing Non-Enhancing from Potential Enhancing Renal Lesions Using Iodine Quantification on Portal Venous Dual-Layer Spectral CT
Source: J Pers Med. 2023 Oct 28;13(11):1546. doi: 10.3390/jpm13111546 (PMC10672440; doi:10.3390/jpm13111546)
Supplement: Supplementary file 1 [file jpm-13-01546-s001.zip]

Archive with 2 entries (2 files):
- Supplemental figure S1.pdf
- Supplemental figure S2.pdf
